# Supplementary material for: Harnessing the Role of Three Lactic Acid Bacteria (LAB) Strains for Type II Sourdough Production and Influence of Sourdoughs on Bread Quality and Maillard Reaction Products
Source: Foods. 2024 Jun 7;13(12):1801. doi: 10.3390/foods13121801 (PMC11202766; doi:10.3390/foods13121801)
Supplement: Supplementary file 1 [file foods-13-01801-s001.zip]

Archive with 1 entries (1 files):
- foods-3012080-supplementary.pdf
